# Supplementary material for: Emerging Non-Pharmacological Approaches in Endometriosis: Mechanistic Insights into Phototherapy, Hyperthermia, and Acupuncture—Literature Review
Source: J Clin Med. 2026 May 27;15(11):4136. doi: 10.3390/jcm15114136 (PMC13257474; doi:10.3390/jcm15114136)
Supplement: Supplementary file 1 [file jcm-15-04136-s001.zip]

Archive with 1 entries (1 files):
- jcm-4292627-supplementary.pdf
